# Supplementary material for: SeqKit2: A Swiss army knife for sequence and alignment processing
Source: Imeta. 2024 Apr 5;3(3):e191. doi: 10.1002/imt2.191 (PMC11183193; doi:10.1002/imt2.191)
Supplement: Supplementary file 1 — Table S1: List of SeqKit2 subcommands, with blue texts representing new ones. Table S2: Benchmark results of three common tasks with Bioawk (commit fd40150), Seqtk v1.4, SeqFu v1.20.0, SeqKit v0.3.1.1, and SeqKit v2.8.0. [file IMT2-3-e191-s001.xlsx]

## Sheet: S1
Table S1. List of SeqKit2 subcommands, with blue texts representing new ones.
Category	Command	Function	Input	Strand-sensitivity	Multi-threads support
Basic operation	seq	Transforming sequences	FASTA/Q
	stats	Statistics of sequences	FASTA/Q		yes
	subseq	Extracting subsequences with ranges/BED/GTF	FASTA/Q	+ or/and -
	sliding	Extract subsequences in sliding windows	FASTA/Q	+ only
	faidx	Createing FASTA index extracting subsequences	FASTA	+ or/and -
	translate	Translating DNA/RNA to protein sequences	FASTA/Q	+ or/and -
	watch	Monitoring and online histograms of sequence features	FASTA/Q
	scat	Real time concatenation and streaming of fastx files	FASTA/Q		yes
Format conversion	fq2fa	Converting FASTQ to FASTA	FASTQ
	fx2tab	Converting FASTA/Q to tabular format	FASTA/Q
	tab2fx	Converting tabular format to FASTA/Q format	TSV
	fa2fq	Retrieving corresponding FASTQ records by a FASTA file	FASTA/Q	+ only
	convert	Converting FASTQ quality encoding between Sanger, Solexa and Illumina	FASTQ
Searching	grep	Searching sequences by ID/name/sequence/sequence motifs, mismatch allowed	FASTA/Q	+ and -	partly
	locate	Locating subsequences/motifs, mismatch allowed	FASTA/Q	+ and -	partly
	amplicon	Extracting amplicon (or specific region around it), mismatch allowed	FASTA/Q	+ and -	partly
	fish	Looking for short sequences in larger sequences	FASTA/Q	+ and -
Set operation	sample	Sampling sequences by number or proportion	FASTA/Q
	rmdup	Removing duplicated sequences by ID/name/sequence	FASTA/Q	+ and -
	common	Extracting common sequences of multiple files by id/name/sequence	FASTA/Q	+ and -
	head	Printing first N FASTA/Q records	FASTA/Q
	split	Splitting sequences into files by id/seq region/size/parts (mainly for FASTA)	FASTA/Q
	split2	Splitting sequences into files by size/parts (FASTA, PE/SE FASTQ)	FASTA/Q
	duplicate	Duplicating sequences N times	FASTA/Q
	head-genome	Printing sequences of the first genome with common prefixes in name	FASTA/Q
	range	Printing FASTA/Q records in a range (start:end)	FASTA/Q
	pair	Matching up paired-end reads from two fastq files	FASTA/Q
Edit	replace	Replacing name/sequence by regular expression	FASTA/Q	+ only
	rename	Renaming duplicated IDs	FASTA/Q
	concat	Concatenating sequences with the same ID from multiple files	FASTA/Q	+ only
	restart	Reseting start position for circular genomes	FASTA/Q	+ only
	mutate	Editing sequence (point mutation, insertion, deletion)	FASTA/Q	+ only
	sana	Sanitizing broken single line FASTQ files	FASTQ
Ordering	sort	Sorting sequences by id/name/sequence/length	FASTA/Q
	shuffle	Shuffling sequences	FASTA/Q
BAM processing	bam	Monitoring and online histograms of BAM record features	BAM
Miscellaneous	sum	Computing message digest for all sequences in FASTA/Q files	FASTA/Q		yes
	merge-slides	Merging sliding windows generated from seqkit sliding	TSV

## Sheet: S2
Table S2. Benchmark results of three common tasks with Bioawk (commit fd40150), Seqtk v1.4, SeqFu v1.20.0, SeqKit v0.3.1.1, and SeqKit v2.8.0.
Test	Dataset	Tool	Time (second)	Peak memory (KB)
Sequence summary	human_genome (FASTA)	SeqKit	2.52	1169124
Sequence summary	human_genome (FASTA)	SeqKit	2.54	1170684
Sequence summary	human_genome (FASTA)	SeqKit	3.21	1170956
Sequence summary	human_genome (FASTA)	SeqKit_j1	2.52	1171124
Sequence summary	human_genome (FASTA)	SeqKit_j1	2.78	1168412
Sequence summary	human_genome (FASTA)	SeqKit_j1	2.98	1171188
Sequence summary	human_genome (FASTA)	SeqKit_old	2.78	790308
Sequence summary	human_genome (FASTA)	SeqKit_old	3.08	790344
Sequence summary	human_genome (FASTA)	SeqKit_old	3.29	788252
Sequence summary	human_genome (FASTA)	SeqFu	2.65	726780
Sequence summary	human_genome (FASTA)	SeqFu	2.76	728348
Sequence summary	human_genome (FASTA)	SeqFu	2.91	726828
Sequence summary	human_genome (FASTA)	Seqtk	2.16	245152
Sequence summary	human_genome (FASTA)	Seqtk	2.06	245836
Sequence summary	human_genome (FASTA)	Seqtk	2.31	244880
Sequence summary	human_genome (FASTA)	Bioawk	10.01	731108
Sequence summary	human_genome (FASTA)	Bioawk	9.84	733796
Sequence summary	human_genome (FASTA)	Bioawk	9.88	733248
Sequence summary	human_genome (FASTA).gz	SeqKit	18.38	1176108
Sequence summary	human_genome (FASTA).gz	SeqKit	17.52	1174564
Sequence summary	human_genome (FASTA).gz	SeqKit	18.09	1173932
Sequence summary	human_genome (FASTA).gz	SeqKit_j1	17.13	1175932
Sequence summary	human_genome (FASTA).gz	SeqKit_j1	17.26	1173976
Sequence summary	human_genome (FASTA).gz	SeqKit_j1	16.81	1175516
Sequence summary	human_genome (FASTA).gz	SeqKit_old	20.32	790320
Sequence summary	human_genome (FASTA).gz	SeqKit_old	20.01	788236
Sequence summary	human_genome (FASTA).gz	SeqKit_old	20.69	790544
Sequence summary	human_genome (FASTA).gz	SeqFu	12.64	728004
Sequence summary	human_genome (FASTA).gz	SeqFu	12.48	727284
Sequence summary	human_genome (FASTA).gz	SeqFu	12.62	726996
Sequence summary	human_genome (FASTA).gz	Seqtk	11.96	245856
Sequence summary	human_genome (FASTA).gz	Seqtk	11.91	245580
Sequence summary	human_genome (FASTA).gz	Seqtk	11.93	246204
Sequence summary	human_genome (FASTA).gz	Bioawk	20.04	731580
Sequence summary	human_genome (FASTA).gz	Bioawk	20	732128
Sequence summary	human_genome (FASTA).gz	Bioawk	20	734368
Sequence summary	long_reads (FASTQ)	SeqKit	3.47	24624
Sequence summary	long_reads (FASTQ)	SeqKit	3.36	33728
Sequence summary	long_reads (FASTQ)	SeqKit	3.5	25732
Sequence summary	long_reads (FASTQ)	SeqKit_j1	3.69	25960
Sequence summary	long_reads (FASTQ)	SeqKit_j1	3.5	34388
Sequence summary	long_reads (FASTQ)	SeqKit_j1	3.74	34220
Sequence summary	long_reads (FASTQ)	SeqKit_old	4.08	15476
Sequence summary	long_reads (FASTQ)	SeqKit_old	4.71	15460
Sequence summary	long_reads (FASTQ)	SeqKit_old	4.17	15496
Sequence summary	long_reads (FASTQ)	SeqFu	3.74	5360
Sequence summary	long_reads (FASTQ)	SeqFu	3.73	5524
Sequence summary	long_reads (FASTQ)	SeqFu	3.73	5404
Sequence summary	long_reads (FASTQ)	Seqtk	2.63	2324
Sequence summary	long_reads (FASTQ)	Seqtk	2.63	2272
Sequence summary	long_reads (FASTQ)	Seqtk	2.73	2284
Sequence summary	long_reads (FASTQ)	Bioawk	20.75	3644
Sequence summary	long_reads (FASTQ)	Bioawk	21.13	3640
Sequence summary	long_reads (FASTQ)	Bioawk	20.89	3676
Sequence summary	long_reads (FASTQ).gz	SeqKit	22.29	29116
Sequence summary	long_reads (FASTQ).gz	SeqKit	22.7	30248
Sequence summary	long_reads (FASTQ).gz	SeqKit	22.5	29484
Sequence summary	long_reads (FASTQ).gz	SeqKit_j1	21.31	29860
Sequence summary	long_reads (FASTQ).gz	SeqKit_j1	21.44	29816
Sequence summary	long_reads (FASTQ).gz	SeqKit_j1	21.32	29272
Sequence summary	long_reads (FASTQ).gz	SeqKit_old	34.12	18488
Sequence summary	long_reads (FASTQ).gz	SeqKit_old	33.72	18344
Sequence summary	long_reads (FASTQ).gz	SeqKit_old	33.87	17028
Sequence summary	long_reads (FASTQ).gz	SeqFu	18.28	5712
Sequence summary	long_reads (FASTQ).gz	SeqFu	18.27	5536
Sequence summary	long_reads (FASTQ).gz	SeqFu	18.47	5748
Sequence summary	long_reads (FASTQ).gz	Seqtk	17.82	2404
Sequence summary	long_reads (FASTQ).gz	Seqtk	17.8	2324
Sequence summary	long_reads (FASTQ).gz	Seqtk	17.77	2384
Sequence summary	long_reads (FASTQ).gz	Bioawk	35.88	3700
Sequence summary	long_reads (FASTQ).gz	Bioawk	35.93	3644
Sequence summary	long_reads (FASTQ).gz	Bioawk	36.15	3708
Sequence summary	short_reads (FASTQ)	SeqKit	1.79	31508
Sequence summary	short_reads (FASTQ)	SeqKit	1.8	33596
Sequence summary	short_reads (FASTQ)	SeqKit	1.8	23908
Sequence summary	short_reads (FASTQ)	SeqKit_j1	2.16	25428
Sequence summary	short_reads (FASTQ)	SeqKit_j1	2.04	25040
Sequence summary	short_reads (FASTQ)	SeqKit_j1	2.03	21040
Sequence summary	short_reads (FASTQ)	SeqKit_old	3.49	14928
Sequence summary	short_reads (FASTQ)	SeqKit_old	3.36	16080
Sequence summary	short_reads (FASTQ)	SeqKit_old	3.46	16068
Sequence summary	short_reads (FASTQ)	SeqFu	2.15	1992
Sequence summary	short_reads (FASTQ)	SeqFu	2.03	2016
Sequence summary	short_reads (FASTQ)	SeqFu	2.16	1948
Sequence summary	short_reads (FASTQ)	Seqtk	2.04	1236
Sequence summary	short_reads (FASTQ)	Seqtk	1.92	1256
Sequence summary	short_reads (FASTQ)	Seqtk	1.93	1148
Sequence summary	short_reads (FASTQ)	Bioawk	8.41	1148
Sequence summary	short_reads (FASTQ)	Bioawk	8.37	1180
Sequence summary	short_reads (FASTQ)	Bioawk	8.5	1140
Sequence summary	short_reads (FASTQ).gz	SeqKit	10.9	29704
Sequence summary	short_reads (FASTQ).gz	SeqKit	10.8	29500
Sequence summary	short_reads (FASTQ).gz	SeqKit	10.88	29096
Sequence summary	short_reads (FASTQ).gz	SeqKit_j1	11.1	29532
Sequence summary	short_reads (FASTQ).gz	SeqKit_j1	11.35	29120
Sequence summary	short_reads (FASTQ).gz	SeqKit_j1	11.36	29732
Sequence summary	short_reads (FASTQ).gz	SeqKit_old	14.81	17840
Sequence summary	short_reads (FASTQ).gz	SeqKit_old	15.05	15720
Sequence summary	short_reads (FASTQ).gz	SeqKit_old	14.56	17720
Sequence summary	short_reads (FASTQ).gz	SeqFu	9.55	2072
Sequence summary	short_reads (FASTQ).gz	SeqFu	9.47	2196
Sequence summary	short_reads (FASTQ).gz	SeqFu	9.55	1912
Sequence summary	short_reads (FASTQ).gz	Seqtk	8.98	1240
Sequence summary	short_reads (FASTQ).gz	Seqtk	8.96	1184
Sequence summary	short_reads (FASTQ).gz	Seqtk	8.96	1140
Sequence summary	short_reads (FASTQ).gz	Bioawk	16	1136
Sequence summary	short_reads (FASTQ).gz	Bioawk	16.03	1264
Sequence summary	short_reads (FASTQ).gz	Bioawk	16.04	2400
FASTA/Q reading and writing	human_genome (FASTA)	SeqKit	6.56	1170548
FASTA/Q reading and writing	human_genome (FASTA)	SeqKit	6.26	1170328
FASTA/Q reading and writing	human_genome (FASTA)	SeqKit	6.41	1170672
FASTA/Q reading and writing	human_genome (FASTA)	SeqKit_j1	6.48	1170468
FASTA/Q reading and writing	human_genome (FASTA)	SeqKit_j1	6.43	1171312
FASTA/Q reading and writing	human_genome (FASTA)	SeqKit_j1	6.51	1168536
FASTA/Q reading and writing	human_genome (FASTA)	SeqKit_old	4.94	790472
FASTA/Q reading and writing	human_genome (FASTA)	SeqKit_old	5.96	790544
FASTA/Q reading and writing	human_genome (FASTA)	SeqKit_old	5.27	790468
FASTA/Q reading and writing	human_genome (FASTA)	SeqFu	7.37	808228
FASTA/Q reading and writing	human_genome (FASTA)	SeqFu	8.7	808208
FASTA/Q reading and writing	human_genome (FASTA)	SeqFu	7.5	808260
FASTA/Q reading and writing	human_genome (FASTA)	Seqtk	5.62	245348
FASTA/Q reading and writing	human_genome (FASTA)	Seqtk	5.04	245140
FASTA/Q reading and writing	human_genome (FASTA)	Seqtk	5.59	245972
FASTA/Q reading and writing	human_genome (FASTA)	Bioawk	14.7	1165740
FASTA/Q reading and writing	human_genome (FASTA)	Bioawk	14.92	1212336
FASTA/Q reading and writing	human_genome (FASTA)	Bioawk	15.03	1215412
FASTA/Q reading and writing	human_genome (FASTA).gz	SeqKit	27.36	1175796
FASTA/Q reading and writing	human_genome (FASTA).gz	SeqKit	26.8	1175708
FASTA/Q reading and writing	human_genome (FASTA).gz	SeqKit	27.04	1175680
FASTA/Q reading and writing	human_genome (FASTA).gz	SeqKit_j1	48.24	1175456
FASTA/Q reading and writing	human_genome (FASTA).gz	SeqKit_j1	48.83	1175612
FASTA/Q reading and writing	human_genome (FASTA).gz	SeqKit_j1	48.49	1175672
FASTA/Q reading and writing	human_genome (FASTA).gz	SeqKit_old	621.82	791820
FASTA/Q reading and writing	human_genome (FASTA).gz	SeqKit_old	622.72	791944
FASTA/Q reading and writing	human_genome (FASTA).gz	SeqKit_old	621.59	789760
FASTA/Q reading and writing	human_genome (FASTA).gz	SeqFu+pigz	142.03	926060
FASTA/Q reading and writing	human_genome (FASTA).gz	SeqFu+pigz	142.03	925796
FASTA/Q reading and writing	human_genome (FASTA).gz	SeqFu+pigz	142.08	925904
FASTA/Q reading and writing	human_genome (FASTA).gz	Seqtk+pigz	139.22	246556
FASTA/Q reading and writing	human_genome (FASTA).gz	Seqtk+pigz	138.77	245348
FASTA/Q reading and writing	human_genome (FASTA).gz	Seqtk+pigz	139.23	246512
FASTA/Q reading and writing	human_genome (FASTA).gz	Bioawk+pigz	36.47	1219048
FASTA/Q reading and writing	human_genome (FASTA).gz	Bioawk+pigz	36.3	1215800
FASTA/Q reading and writing	human_genome (FASTA).gz	Bioawk+pigz	36.86	1216544
FASTA/Q reading and writing	long_reads (FASTQ)	SeqKit	10.8	24364
FASTA/Q reading and writing	long_reads (FASTQ)	SeqKit	10.5	23992
FASTA/Q reading and writing	long_reads (FASTQ)	SeqKit	10	33352
FASTA/Q reading and writing	long_reads (FASTQ)	SeqKit_j1	11.22	23384
FASTA/Q reading and writing	long_reads (FASTQ)	SeqKit_j1	11.35	33228
FASTA/Q reading and writing	long_reads (FASTQ)	SeqKit_j1	10.56	25264
FASTA/Q reading and writing	long_reads (FASTQ)	SeqKit_old	12.31	15560
FASTA/Q reading and writing	long_reads (FASTQ)	SeqKit_old	11.92	15552
FASTA/Q reading and writing	long_reads (FASTQ)	SeqKit_old	12.14	15680
FASTA/Q reading and writing	long_reads (FASTQ)	SeqFu	14.06	6080
FASTA/Q reading and writing	long_reads (FASTQ)	SeqFu	14.73	6136
FASTA/Q reading and writing	long_reads (FASTQ)	SeqFu	13.94	6080
FASTA/Q reading and writing	long_reads (FASTQ)	Seqtk	10.69	2368
FASTA/Q reading and writing	long_reads (FASTQ)	Seqtk	10.16	2400
FASTA/Q reading and writing	long_reads (FASTQ)	Seqtk	10.46	2416
FASTA/Q reading and writing	long_reads (FASTQ)	Bioawk	30.93	5080
FASTA/Q reading and writing	long_reads (FASTQ)	Bioawk	30.99	5060
FASTA/Q reading and writing	long_reads (FASTQ)	Bioawk	31.16	5320
FASTA/Q reading and writing	long_reads (FASTQ).gz	SeqKit	20.84	54660
FASTA/Q reading and writing	long_reads (FASTQ).gz	SeqKit	20.29	53748
FASTA/Q reading and writing	long_reads (FASTQ).gz	SeqKit	20.59	55480
FASTA/Q reading and writing	long_reads (FASTQ).gz	SeqKit_j1	66.4	41728
FASTA/Q reading and writing	long_reads (FASTQ).gz	SeqKit_j1	66.67	41456
FASTA/Q reading and writing	long_reads (FASTQ).gz	SeqKit_j1	66.39	41780
FASTA/Q reading and writing	long_reads (FASTQ).gz	SeqKit_old	687.9	23876
FASTA/Q reading and writing	long_reads (FASTQ).gz	SeqKit_old	691.27	21672
FASTA/Q reading and writing	long_reads (FASTQ).gz	SeqKit_old	687.65	21764
FASTA/Q reading and writing	long_reads (FASTQ).gz	SeqFu+pigz	172.53	6404
FASTA/Q reading and writing	long_reads (FASTQ).gz	SeqFu+pigz	172.82	6584
FASTA/Q reading and writing	long_reads (FASTQ).gz	SeqFu+pigz	172.85	6408
FASTA/Q reading and writing	long_reads (FASTQ).gz	Seqtk+pigz	172.61	2400
FASTA/Q reading and writing	long_reads (FASTQ).gz	Seqtk+pigz	172.55	2620
FASTA/Q reading and writing	long_reads (FASTQ).gz	Seqtk+pigz	172.69	2676
FASTA/Q reading and writing	long_reads (FASTQ).gz	Bioawk+pigz	52.49	5004
FASTA/Q reading and writing	long_reads (FASTQ).gz	Bioawk+pigz	52.43	4968
FASTA/Q reading and writing	long_reads (FASTQ).gz	Bioawk+pigz	53.64	5044
FASTA/Q reading and writing	short_reads (FASTQ)	SeqKit	4.59	24324
FASTA/Q reading and writing	short_reads (FASTQ)	SeqKit	4.97	24276
FASTA/Q reading and writing	short_reads (FASTQ)	SeqKit	4.82	32960
FASTA/Q reading and writing	short_reads (FASTQ)	SeqKit_j1	5.33	24788
FASTA/Q reading and writing	short_reads (FASTQ)	SeqKit_j1	4.7	24172
FASTA/Q reading and writing	short_reads (FASTQ)	SeqKit_j1	4.87	32996
FASTA/Q reading and writing	short_reads (FASTQ)	SeqKit_old	6.74	15156
FASTA/Q reading and writing	short_reads (FASTQ)	SeqKit_old	6.63	14040
FASTA/Q reading and writing	short_reads (FASTQ)	SeqKit_old	6.43	15164
FASTA/Q reading and writing	short_reads (FASTQ)	SeqFu	16.13	3048
FASTA/Q reading and writing	short_reads (FASTQ)	SeqFu	16.14	3152
FASTA/Q reading and writing	short_reads (FASTQ)	SeqFu	15.82	3012
FASTA/Q reading and writing	short_reads (FASTQ)	Seqtk	5.36	1172
FASTA/Q reading and writing	short_reads (FASTQ)	Seqtk	5.04	1256
FASTA/Q reading and writing	short_reads (FASTQ)	Seqtk	5.16	1172
FASTA/Q reading and writing	short_reads (FASTQ)	Bioawk	15.93	1264
FASTA/Q reading and writing	short_reads (FASTQ)	Bioawk	16.21	2392
FASTA/Q reading and writing	short_reads (FASTQ)	Bioawk	15.99	1264
FASTA/Q reading and writing	short_reads (FASTQ).gz	SeqKit	10.45	49932
FASTA/Q reading and writing	short_reads (FASTQ).gz	SeqKit	10.57	49664
FASTA/Q reading and writing	short_reads (FASTQ).gz	SeqKit	10.56	49392
FASTA/Q reading and writing	short_reads (FASTQ).gz	SeqKit_j1	35.86	41460
FASTA/Q reading and writing	short_reads (FASTQ).gz	SeqKit_j1	35.84	38780
FASTA/Q reading and writing	short_reads (FASTQ).gz	SeqKit_j1	35.8	40680
FASTA/Q reading and writing	short_reads (FASTQ).gz	SeqKit_old	287.15	18348
FASTA/Q reading and writing	short_reads (FASTQ).gz	SeqKit_old	285.3	21496
FASTA/Q reading and writing	short_reads (FASTQ).gz	SeqKit_old	288.21	21228
FASTA/Q reading and writing	short_reads (FASTQ).gz	SeqFu+pigz	72.35	2968
FASTA/Q reading and writing	short_reads (FASTQ).gz	SeqFu+pigz	72.22	3004
FASTA/Q reading and writing	short_reads (FASTQ).gz	SeqFu+pigz	72.08	3100
FASTA/Q reading and writing	short_reads (FASTQ).gz	Seqtk+pigz	72.39	1148
FASTA/Q reading and writing	short_reads (FASTQ).gz	Seqtk+pigz	72.22	1256
FASTA/Q reading and writing	short_reads (FASTQ).gz	Seqtk+pigz	72.32	1148
FASTA/Q reading and writing	short_reads (FASTQ).gz	Bioawk+pigz	26.5	2372
FASTA/Q reading and writing	short_reads (FASTQ).gz	Bioawk+pigz	26.9	2480
FASTA/Q reading and writing	short_reads (FASTQ).gz	Bioawk+pigz	27.75	2464
Reverse complement sequence	human_genome (FASTA)	SeqKit	10.01	1170908
Reverse complement sequence	human_genome (FASTA)	SeqKit	9.38	1171196
Reverse complement sequence	human_genome (FASTA)	SeqKit	9.89	1170576
Reverse complement sequence	human_genome (FASTA)	SeqKit_j1	15.89	1171060
Reverse complement sequence	human_genome (FASTA)	SeqKit_j1	15.55	1170456
Reverse complement sequence	human_genome (FASTA)	SeqKit_j1	14.82	1170484
Reverse complement sequence	human_genome (FASTA)	SeqKit_old	8.74	790540
Reverse complement sequence	human_genome (FASTA)	SeqKit_old	8.59	790672
Reverse complement sequence	human_genome (FASTA)	SeqKit_old	9.07	790732
Reverse complement sequence	human_genome (FASTA)	SeqFu	43.14	2343340
Reverse complement sequence	human_genome (FASTA)	SeqFu	43.43	2344956
Reverse complement sequence	human_genome (FASTA)	SeqFu	43.42	2343736
Reverse complement sequence	human_genome (FASTA)	Seqtk	6.15	245856
Reverse complement sequence	human_genome (FASTA)	Seqtk	6.4	245204
Reverse complement sequence	human_genome (FASTA)	Seqtk	6.79	245976
Reverse complement sequence	human_genome (FASTA)	Bioawk	16.89	1327212
Reverse complement sequence	human_genome (FASTA)	Bioawk	16.66	1426828
Reverse complement sequence	human_genome (FASTA)	Bioawk	16.73	1377384
Reverse complement sequence	human_genome (FASTA).gz	SeqKit	30.39	1175636
Reverse complement sequence	human_genome (FASTA).gz	SeqKit	31.04	1175812
Reverse complement sequence	human_genome (FASTA).gz	SeqKit	30.64	1175968
Reverse complement sequence	human_genome (FASTA).gz	SeqKit_j1	58.53	1175384
Reverse complement sequence	human_genome (FASTA).gz	SeqKit_j1	58.82	1175556
Reverse complement sequence	human_genome (FASTA).gz	SeqKit_j1	58.23	1175588
Reverse complement sequence	human_genome (FASTA).gz	SeqKit_old	625	792080
Reverse complement sequence	human_genome (FASTA).gz	SeqKit_old	625.1	790900
Reverse complement sequence	human_genome (FASTA).gz	SeqKit_old	624.35	789860
Reverse complement sequence	human_genome (FASTA).gz	SeqFu+pigz	184.64	2344808
Reverse complement sequence	human_genome (FASTA).gz	SeqFu+pigz	184.01	2344696
Reverse complement sequence	human_genome (FASTA).gz	SeqFu+pigz	184.21	2346456
Reverse complement sequence	human_genome (FASTA).gz	Seqtk+pigz	141.33	245952
Reverse complement sequence	human_genome (FASTA).gz	Seqtk+pigz	141.44	245472
Reverse complement sequence	human_genome (FASTA).gz	Seqtk+pigz	141.48	245320
Reverse complement sequence	human_genome (FASTA).gz	Bioawk+pigz	39.03	1419760
Reverse complement sequence	human_genome (FASTA).gz	Bioawk+pigz	38.74	1310460
Reverse complement sequence	human_genome (FASTA).gz	Bioawk+pigz	38.95	1293904
Reverse complement sequence	long_reads (FASTQ)	SeqKit	20.44	25300
Reverse complement sequence	long_reads (FASTQ)	SeqKit	19.92	24008
Reverse complement sequence	long_reads (FASTQ)	SeqKit	20.15	33236
Reverse complement sequence	long_reads (FASTQ)	SeqKit_j1	21.73	33280
Reverse complement sequence	long_reads (FASTQ)	SeqKit_j1	22.03	22428
Reverse complement sequence	long_reads (FASTQ)	SeqKit_j1	21.91	24584
Reverse complement sequence	long_reads (FASTQ)	SeqKit_old	37.64	16768
Reverse complement sequence	long_reads (FASTQ)	SeqKit_old	36.96	16712
Reverse complement sequence	long_reads (FASTQ)	SeqKit_old	36.79	16700
Reverse complement sequence	long_reads (FASTQ)	SeqFu	52.19	7492
Reverse complement sequence	long_reads (FASTQ)	SeqFu	52.94	7508
Reverse complement sequence	long_reads (FASTQ)	SeqFu	52.46	7620
Reverse complement sequence	long_reads (FASTQ)	Seqtk	12.72	2472
Reverse complement sequence	long_reads (FASTQ)	Seqtk	13.28	2356
Reverse complement sequence	long_reads (FASTQ)	Seqtk	12.59	2392
Reverse complement sequence	long_reads (FASTQ)	Bioawk	33.73	5116
Reverse complement sequence	long_reads (FASTQ)	Bioawk	32.87	5112
Reverse complement sequence	long_reads (FASTQ)	Bioawk	32.31	5184
Reverse complement sequence	long_reads (FASTQ).gz	SeqKit	20.66	51160
Reverse complement sequence	long_reads (FASTQ).gz	SeqKit	20.43	54308
Reverse complement sequence	long_reads (FASTQ).gz	SeqKit	21.02	54272
Reverse complement sequence	long_reads (FASTQ).gz	SeqKit_j1	77.92	41388
Reverse complement sequence	long_reads (FASTQ).gz	SeqKit_j1	77.52	41824
Reverse complement sequence	long_reads (FASTQ).gz	SeqKit_j1	77.3	41780
Reverse complement sequence	long_reads (FASTQ).gz	SeqKit_old	818.71	21760
Reverse complement sequence	long_reads (FASTQ).gz	SeqKit_old	849.83	20660
Reverse complement sequence	long_reads (FASTQ).gz	SeqKit_old	819.82	19920
Reverse complement sequence	long_reads (FASTQ).gz	SeqFu+pigz	172.19	7696
Reverse complement sequence	long_reads (FASTQ).gz	SeqFu+pigz	172.82	7964
Reverse complement sequence	long_reads (FASTQ).gz	SeqFu+pigz	172.74	7572
Reverse complement sequence	long_reads (FASTQ).gz	Seqtk+pigz	172.81	2360
Reverse complement sequence	long_reads (FASTQ).gz	Seqtk+pigz	172.38	2540
Reverse complement sequence	long_reads (FASTQ).gz	Seqtk+pigz	172.3	2608
Reverse complement sequence	long_reads (FASTQ).gz	Bioawk+pigz	56.52	4988
Reverse complement sequence	long_reads (FASTQ).gz	Bioawk+pigz	54.9	4984
Reverse complement sequence	long_reads (FASTQ).gz	Bioawk+pigz	55.62	4992
Reverse complement sequence	short_reads (FASTQ)	SeqKit	7.78	24480
Reverse complement sequence	short_reads (FASTQ)	SeqKit	7.86	21524
Reverse complement sequence	short_reads (FASTQ)	SeqKit	7.81	23544
Reverse complement sequence	short_reads (FASTQ)	SeqKit_j1	8.7	23336
Reverse complement sequence	short_reads (FASTQ)	SeqKit_j1	8.78	24468
Reverse complement sequence	short_reads (FASTQ)	SeqKit_j1	8.8	23768
Reverse complement sequence	short_reads (FASTQ)	SeqKit_old	17.83	16312
Reverse complement sequence	short_reads (FASTQ)	SeqKit_old	17.92	16216
Reverse complement sequence	short_reads (FASTQ)	SeqKit_old	17.69	16440
Reverse complement sequence	short_reads (FASTQ)	SeqFu	30.75	1964
Reverse complement sequence	short_reads (FASTQ)	SeqFu	30.42	1908
Reverse complement sequence	short_reads (FASTQ)	SeqFu	30.94	2900
Reverse complement sequence	short_reads (FASTQ)	Seqtk	6.07	1148
Reverse complement sequence	short_reads (FASTQ)	Seqtk	6.13	1264
Reverse complement sequence	short_reads (FASTQ)	Seqtk	5.66	1132
Reverse complement sequence	short_reads (FASTQ)	Bioawk	17.9	2344
Reverse complement sequence	short_reads (FASTQ)	Bioawk	17.66	1180
Reverse complement sequence	short_reads (FASTQ)	Bioawk	17.73	1268
Reverse complement sequence	short_reads (FASTQ).gz	SeqKit	11.26	51200
Reverse complement sequence	short_reads (FASTQ).gz	SeqKit	10.93	53776
Reverse complement sequence	short_reads (FASTQ).gz	SeqKit	11.18	53296
Reverse complement sequence	short_reads (FASTQ).gz	SeqKit_j1	40	39992
Reverse complement sequence	short_reads (FASTQ).gz	SeqKit_j1	40.1	38992
Reverse complement sequence	short_reads (FASTQ).gz	SeqKit_j1	39.6	41136
Reverse complement sequence	short_reads (FASTQ).gz	SeqKit_old	297.84	19704
Reverse complement sequence	short_reads (FASTQ).gz	SeqKit_old	298.02	21792
Reverse complement sequence	short_reads (FASTQ).gz	SeqKit_old	296.7	19716
Reverse complement sequence	short_reads (FASTQ).gz	SeqFu+pigz	73.58	3084
Reverse complement sequence	short_reads (FASTQ).gz	SeqFu+pigz	73.33	2188
Reverse complement sequence	short_reads (FASTQ).gz	SeqFu+pigz	73.47	2920
Reverse complement sequence	short_reads (FASTQ).gz	Seqtk+pigz	73.42	1256
Reverse complement sequence	short_reads (FASTQ).gz	Seqtk+pigz	73.38	1148
Reverse complement sequence	short_reads (FASTQ).gz	Seqtk+pigz	73.52	1220
Reverse complement sequence	short_reads (FASTQ).gz	Bioawk+pigz	28.54	2444
Reverse complement sequence	short_reads (FASTQ).gz	Bioawk+pigz	28.72	2376
Reverse complement sequence	short_reads (FASTQ).gz	Bioawk+pigz	28.38	2440
